# Supplementary material for: Stress in Medical Students: PRIMES, an Italian, Multicenter Cross-Sectional Study
Source: Int J Environ Res Public Health. 2022 Apr 20;19(9):5010. doi: 10.3390/ijerph19095010 (PMC9100187; doi:10.3390/ijerph19095010)
Supplement: Supplementary file 1 [file ijerph-19-05010-s001.zip]

Archive with 1 entries (1 files):
- ijerph-1669604-supplementary.pdf
